# Supplementary material for: Phenotypic and Genotypic Antibiotic Resistance Patterns in Helicobacter pylori Strains From Ethnically Diverse Population in México
Source: Front Cell Infect Microbiol. 2021 Feb 11;10:539115. doi: 10.3389/fcimb.2020.539115 (PMC7905308; doi:10.3389/fcimb.2020.539115)
Supplement: Supplementary file 1 [file Table_1.xlsx]

## Sheet: Suppl. Table1
Sample ID	Strain Name	Public dataBase	Accession number	Host disease	Host age	Host sex	Sequencing platform	Genome length (Mbp)	Number of contigs	Largest contig length(bp)	GC(%)	N50	L50	Genome coverage	Reference
2002-14	2002-14	WGS	SAMN16970108	Non Atrophic Gastritis	49	Female	Illumina	1.59974	26	532008	37.73	175124	3	171x	First described in this manuscript
2002-43	2002-43	WGS	SAMN16970109	Non Atrophic Gastritis	25	Female	Illumina	1.58582	35	638812	37.47	243360	2	145x	First described in this manuscript
2003-108	G-Mx-2003-108	WGS	SAMN09935047	Non Atrophic Gastritis	42	Female	PacBio	1.71221	67	197541	38.91	98882	7	363x	First described in this manuscript
2003-250	G-Mx-2003-250	WGS	SAMN09935045	Non Atrophic Gastritis	40	Male	PacBio	1.67218	1	1672180	38.93	1672180	1	408x	First described in this manuscript
2003-279	2003-279	WGS	SAMN16970110	Non Atrophic Gastritis	49	Female	Illumina	1.64602	42	389439	37.6	100820	5	113x	First described in this manuscript
2003-292	2003-292	WGS	SAMN16970111	Non Atrophic Gastritis	47	Male	Illumina	1.64471	44	202675	37.8	98288	6	109x	First described in this manuscript
2003-356	G-Mx-2003-356	WGS	SAMN10881935	Non Atrophic Gastritis	49	Female	Illumina	1.67787	52	230153	39.03	109547	6	60x	First described in this manuscript
2003-368	2003-368	WGS	SAMN16970112	Non Atrophic Gastritis	46	Male	Illumina	1.62421	41	166209	38.7	97865	7	127x	First described in this manuscript
2003-93	G-Mx-2003-93	WGS	SAMN09935048	Non Atrophic Gastritis	45	Female	PacBio	1.63258	1	1632582	39.05	1632582	1	52x	First described in this manuscript
2004-101	2004-101	WGS	SAMN16970113	Non Atrophic Gastritis	80	Male	Illumina	1.71385	186	72924	38.24	28458	21	138x	First described in this manuscript
2004-102	2004-102	WGS	SAMN16970114	Non Atrophic Gastritis	47	Female	Illumina	1.65835	45	189808	38.18	78468	8	144x	First described in this manuscript
2004-123	2004-123	WGS	SAMN16970115	Non Atrophic Gastritis	43	Female	Illumina	1.66346	39	298973	36.14	190300	4	145x	First described in this manuscript
2004-125	2004-125	WGS	SAMN16970116	Non Atrophic Gastritis	47	Female	Illumina	1.57096	23	550935	38.45	426738	2	162x	First described in this manuscript
2004-137	2004-137	WGS	SAMN16970117	Non Atrophic Gastritis	45	Female	Illumina	1.64085	52	170732	38.95	81974	7	131x	First described in this manuscript
2004-209	2004-209	WGS	SAMN16970118	Non Atrophic Gastritis	75	Female	Illumina	1.58598	33	530157	37.78	185729	3	114x	First described in this manuscript
2004-37	2004-37	WGS	SAMN16970119	Non Atrophic Gastritis	45	Female	Illumina	1.651	39	290341	39.13	165646	4	135x	First described in this manuscript
2004-39	2004-39	WGS	SAMN16970120	Non Atrophic Gastritis	25	Male	Illumina	1.61694	39	223731	38.27	87626	7	154x	First described in this manuscript
2004-40	2004-40	WGS	SAMN16970121	Non Atrophic Gastritis	29	Female	Illumina	1.5867	35	638800	37.99	245807	2	98x	First described in this manuscript
2004-42	2004-42	WGS	SAMN16970122	Non Atrophic Gastritis	25	Male	Illumina	1.61787	46	154979	38.65	87626	8	136x	First described in this manuscript
2004-51	2004-51	WGS	SAMN16970123	Non Atrophic Gastritis	45	Female	Illumina	1.64117	29	359857	38.12	153980	4	133x	First described in this manuscript
2004-67	2004-67	WGS	SAMN16970124	Non Atrophic Gastritis	41	Female	Illumina	1.61667	39	407149	37.5	227348	3	108x	First described in this manuscript
2004-84	2004-84	WGS	SAMN16970125	Non Atrophic Gastritis	80	Male	Illumina	1.65388	35	342369	37.77	199896	3	116x	First described in this manuscript
2005-107	G-Mx-2005-107	WGS	SAMN10881945	Non Atrophic Gastritis	44	Male	Illumina	1.71995	67	155386	38.85	81646	7	750x	First described in this manuscript
2005-108	G-Mx-2005-108	WGS	SAMN09935049	Non Atrophic Gastritis	34	Male	PacBio	1.65475	1	1654749	38.96	1654749	1	354x	First described in this manuscript
2005-115	M-Mx-2005-115	WGS	SAMN10881953	Intestinal Metaplasia	52	Female	Illumina	1.66888	127	94061	38.87	46059	13	39x	First described in this manuscript
2005-337	G-Mx-2005-337	WGS	SAMN09935050	Non Atrophic Gastritis	41	Male	PacBio	1.69771	1	1697706	38.88	1697706	1	354x	First described in this manuscript
2005-70	G-Mx-2005-70	WGS	SAMN10881940	Non Atrophic Gastritis	66	Female	Illumina	1.69091	47	319534	38.85	170268	4	533x	First described in this manuscript
2006-152	G-Mx-2006-152	WGS	SAMN09935051	Non Atrophic Gastritis	40	Female	PacBio	1.61321	1	1613206	39.14	1613206	1	340x	First described in this manuscript
2006-267	2006-267	WGS	SAMN11483334	Intestinal Metaplasia	41	Female	Illumina	1.63005	54	175202	38.97	59758	9	36x	First described in this manuscript
2006-4	G-Mx-2006-4	WGS	SAMN10881946	Non Atrophic Gastritis	44	Female	Illumina	1.68033	53	226203	38.97	100568	6	610x	First described in this manuscript
2006-416	M-Mx-2006-416	WGS	SAMN10881959	Intestinal Metaplasia	64	Female	Illumina	1.7368	94	135538	38.83	68099	9	40x	First described in this manuscript
2006-449	2006-449	WGS	SAMN11483336	Non Atrophic Gastritis	33	Female	Illumina	1.60535	41	141805	39	100676	7	47x	First described in this manuscript
2006-46	G-Mx-2006-46	WGS	SAMN09935046	Non Atrophic Gastritis	45	Female	PacBio	1.63627	2	1632552	39.02	1632552	1	355x	First described in this manuscript
2006-513	G-Mx-2006-513	WGS	SAMN10881947	Non Atrophic Gastritis	48	Male	Illumina	1.77225	90	120169	38.83	58643	11	227x	First described in this manuscript
2006-583	G-Mx-2006-583	WGS	SAMN09935052	Non Atrophic Gastritis	47	Female	PacBio	1.64541	1	1645412	39.07	1645412	1	306x	First described in this manuscript
2008-31	C-Mx-2008-31	WGS	SAMN09935058	Gastric Cancer	34	Female	PacBio	1.64462	2	1634638	39.01	1634638	1	360x	First described in this manuscript
2010-10	C-Mx-2010-10	WGS	SAMN10881965	Gastric Cancer	38	Female	Illumina	1.67695	98	120544	38.84	50950	11	44x	First described in this manuscript
2010-100	C-Mx-2010-100	WGS	SAMN10881972	Gastric Cancer	78	Male	Illumina	1.65812	71	132499	38.99	55584	10	42x	First described in this manuscript
2010-12	C-Mx-2010-12	WGS	SAMN09935061	Gastric Cancer	49	Male	PacBio	1.66474	5	1658153	38.97	1658153	1	81x	First described in this manuscript
2010-13	G-Mx-2010-13	WGS	SAMN10881948	Non Atrophic Gastritis	41	Male	Illumina	1.65702	36	295661	39.08	198183	4	46x	First described in this manuscript
2010-5	C-Mx-2010-5	WGS	SAMN09935063	Gastric Cancer	45	Male	PacBio	1.63607	90	249337	39.07	59471	8	398x	First described in this manuscript
2010-8	C-Mx-2010-8	WGS	SAMN09935059	Gastric Cancer	29	Female	PacBio	1.84271	16	1682175	38.82	1682175	1	281x	First described in this manuscript
2010-97	C-Mx-2010-97	WGS	SAMN09935055	Gastric Cancer	77	Male	PacBio	1.62436	1	1624359	39.22	1624359	1	209x	First described in this manuscript
2011-124	G-Mx-2011-124	WGS	SAMN09935053	Non Atrophic Gastritis	45	Male	PacBio	1.64058	71	134541	39.01	54111	11	370x	First described in this manuscript
2011-131	G-Mx-2011-131	WGS	SAMN10881942	Non Atrophic Gastritis	38	Female	Illumina	1.7045	51	172790	39.03	70147	9	218x	First described in this manuscript
2011-145	C-Mx-2011-145	WGS	SAMN05569561	Gastric Cancer	36	Female	PacBio	1.69265	2	1670100	38.96	1670100	1	422x	First described in this manuscript
2011-147	G-Mx-2011-147	WGS	SAMN09935054	Non Atrophic Gastritis	39	Male	PacBio	1.66723	1	1667229	38.88	1667229	1	274x	First described in this manuscript
2011-152	C-Mx-2011-152	WGS	SAMN09935060	Gastric Cancer	82	Female	PacBio	1.63823	2	1632517	39.01	1632517	1	438x	First described in this manuscript
2011-171	C-Mx-2011-171	WGS	SAMN09935057	Gastric Cancer	52	Female	PacBio	1.6454	1	1645402	39.08	1645402	1	474x	First described in this manuscript
2011-41	G-Mx-2011-41	WGS	SAMN05569575	Non Atrophic Gastritis	69	Female	Illumina	1.701	51	203087	38.87	82424	7	128x	First described in this manuscript
2011-69	C-Mx-2011-69	WGS	SAMN09935064	Gastric Cancer	89	Male	PacBio	1.7836	10	1683430	38.8	1683430	1	599x	First described in this manuscript
2017-104	2017-104	SRA	SAMN16970073	Non Atrophic Gastritis	37	Female	Illumina	2.88304	1514	15155	39.38	4593	200	97x	First described in this manuscript
2017-105	2017-105	WGS	SAMN16970074	Non Atrophic Gastritis	38	Female	Illumina	1.63116	53	185697	38.57	69644	7	108x	First described in this manuscript
2017-107	2017-107	WGS	SAMN16970075	Non Atrophic Gastritis	69	Female	Illumina	1.62768	56	251604	38.6	124946	5	101x	First described in this manuscript
2017-121	2017-121	SRA	SAMN16970076	Non Atrophic Gastritis	68	Female	Illumina	2.79977	1307	14415	39.04	4814	205	90x	First described in this manuscript
2017-124	2017-124	WGS	SAMN16970077	Intestinal Metaplasia	57	Male	Illumina	1.68383	68	180218	38.25	74741	9	146x	First described in this manuscript
2017-126	2017-126	SRA	SAMN16970078	Non Atrophic Gastritis	38	Male	Illumina	2.78159	1064	14973	39.43	10054	91	78x	First described in this manuscript
2017-133	2017-133	SRA	SAMN16970079	Non Atrophic Gastritis	36	Male	Illumina	2.74675	1353	16427	39.39	8166	118	101x	First described in this manuscript
2017-143	2017-143	WGS	SAMN16970080	Atrophic Gastritis	65	Female	Illumina	1.67205	50	164463	37.6	89556	7	133x	First described in this manuscript
2017-147	2017-147	SRA	SAMN16970081	Non Atrophic Gastritis	52	Female	Illumina	2.18589	813	27933	38.64	5072	111	88x	First described in this manuscript
2017-148	2017-148	SRA	SAMN16970082	Non Atrophic Gastritis	50	Female	Illumina	2.72769	1424	13131	39.44	3054	283	93x	First described in this manuscript
2017-149	2017-149	WGS	SAMN16970083	Non Atrophic Gastritis	49	Female	Illumina	1.67296	98	136601	36.81	62412	10	74x	First described in this manuscript
2017-160	2017-160	SRA	SAMN16970084	Non Atrophic Gastritis	68	Female	Illumina	2.81552	1414	15115	39.39	12008	81	91x	First described in this manuscript
2017-161	2017-161	WGS	SAMN16970085	Non Atrophic Gastritis	67	Female	Illumina	1.67212	63	182669	37.75	83293	7	114x	First described in this manuscript
2017-165	2017-165	SRA	SAMN16970086	Non Atrophic Gastritis	54	Female	Illumina	2.75811	1572	16839	39.35	2685	327	87x	First described in this manuscript
2017-177	2017-177	WGS	SAMN16970087	Non Atrophic Gastritis	24	Male	Illumina	1.64769	54	202564	37.49	126444	5	119x	First described in this manuscript
2017-18	2017-18	SRA	SAMN16970063	Non Atrophic Gastritis	76	Male	Illumina	3.66663	2393	12015	39.83	3241	355	166x	First described in this manuscript
2017-184	2017-184	SRA	SAMN16970088	Non Atrophic Gastritis	59	Female	Illumina	1.99654	833	24401	39.39	1483	559	76x	First described in this manuscript
2017-185	2017-185	SRA	SAMN16970089	Non Atrophic Gastritis	31	Female	Illumina	3.1261	2071	13599	39.61	1575	718	97x	First described in this manuscript
2017-192	2017-192	WGS	SAMN16970090	Non Atrophic Gastritis	62	Male	Illumina	1.65221	67	166747	39.47	56678	9	118x	First described in this manuscript
2017-198	2017-198	WGS	SAMN16970091	Non Atrophic Gastritis	62	Female	Illumina	1.61662	57	324052	37.83	99020	5	141x	First described in this manuscript
2017-199	2017-199	WGS	SAMN16970092	Non Atrophic Gastritis	60	Female	Illumina	1.67222	52	164463	37.64	89556	7	86x	First described in this manuscript
2017-27	2017-27	WGS	SAMN16970064	Intestinal Metaplasia	64	Female	Illumina	1.66746	68	131502	38.05	52216	12	102x	First described in this manuscript
2017-32	2017-32	SRA	SAMN16970065	Non Atrophic Gastritis	45	Female	Illumina	2.69744	1442	16488	39.35	2221	384	96x	First described in this manuscript
2017-38	2017-38	WGS	SAMN16970066	Non Atrophic Gastritis	70	Female	Illumina	1.64019	67	338139	39.77	136594	4	109x	First described in this manuscript
2017-44	2017-44	WGS	SAMN16970067	Non Atrophic Gastritis	54	Female	Illumina	1.61385	61	230635	37.65	99021	6	135x	First described in this manuscript
2017-54	2017-54	WGS	SAMN16970068	Non Atrophic Gastritis	67	Male	Illumina	1.62168	51	167201	38.91	98496	7	113x	First described in this manuscript
2017-69	2017-69	WGS	SAMN16970069	Non Atrophic Gastritis	23	Female	Illumina	1.63502	41	225410	37.69	71977	7	109x	First described in this manuscript
2017-78	2017-78	WGS	SAMN16970070	Non Atrophic Gastritis	27	Female	Illumina	1.65129	48	162317	37.85	100011	7	168x	First described in this manuscript
2017-79	2017-79	WGS	SAMN16970071	Non Atrophic Gastritis	27	Female	Illumina	1.64766	54	202564	37.6	81677	6	113x	First described in this manuscript
2017-94	2017-94	WGS	SAMN16970072	Non Atrophic Gastritis	45	Female	Illumina	1.65851	55	166797	37.82	61928	8	109x	First described in this manuscript
ms203	MGms203	WGS	SAMN05569581	Non Atrophic Gastritis	34		Illumina	1.73454	94	98931	38.79	40944	14	48x	First described in this manuscript
ms23	MGms23	WGS	SAMN05569582	Non Atrophic Gastritis	34		Illumina	1.6677	109	123390	38.88	36333	14	31x	First described in this manuscript
ms44	MGms44	WGS	SAMN05569583	Non Atrophic Gastritis	66		Illumina	1.63896	142	79552	39.12	28312	18	26x	First described in this manuscript
2003-103	MM2003-103	WGS	SAMN05569559	Intestinal Metaplasia	52		Illumina	1.71363	162	66805	38.87	24303	24	35x	Zilia et al. 2017
2003-84	MU2003-84	WGS	SAMN05569591	Peptic Ulcer	46		Illumina	1.67875	130	111330	38.94	31097	16	36x	Zilia et al. 2017
2004-2	MU2004-2	WGS	SAMN05569592	Peptic Ulcer	41		Illumina	1.74512	197	94575	38.87	20244	25	31x	Zilia et al. 2017
2005-126	MM2005-126	WGS	SAMN05569587	Intestinal Metaplasia	52		Illumina	1.64595	161	73060	38.97	24622	21	30x	Zilia et al. 2017
2006-103	MM2006-103	WGS	SAMN05569586	Intestinal Metaplasia	72		Illumina	1.74919	103	95428	38.82	39336	16	43x	Zilia et al. 2017
2006-479	MG2006-479	WGS	SAMN05569574	Non Atrophic Gastritis	36		Illumina	1.65494	133	82502	39.02	31170	19	34x	Zilia et al. 2017
2006-52	MC2006-52	WGS	SAMN10881963	Gastric Cancer	51	Female	Illumina	1.70057	99	107715	38.87	34601	16	72x	Zilia et al. 2017
2006-56	MM2006-56	WGS	SAMN05569589	Intestinal Metaplasia	73		Illumina	1.68523	111	105298	38.86	28706	19	30x	Zilia et al. 2017
2012-26	MM2012-26	WGS	SAMN05569590	Intestinal Metaplasia	68		Illumina	1.67118	62	130726	38.94	49886	11	72x	Zilia et al. 2017
